# Supplementary material for: DNA Hypermethylation-Regulated CX3CL1 Reducing T Cell Infiltration Indicates Poor Prognosis in Wilms Tumour
Source: Front Oncol. 2022 Apr 22;12:882714. doi: 10.3389/fonc.2022.882714 (PMC9072742; doi:10.3389/fonc.2022.882714)
Supplement: Supplementary file 1 [file DataSheet1.zip]

Archive with 6 entries (5 files):
- WB/
- WB/1 fig6A CD3.tif
- WB/2 fig6A CD8.tif
- WB/3 fig6A CD4.tif
- WB/4 fig6A CX3CL1.tif
- WB/fig6A GAPDH.tif
